# Supplementary material for: Spleen and head kidney differential gene expression patterns in trout infected with Lactococcus garvieae correlate with spleen granulomas
Source: Vet Res. 2019 May 2;50:32. doi: 10.1186/s13567-019-0649-8 (PMC6498643; doi:10.1186/s13567-019-0649-8)
Supplement: Supplementary file 3 — Additional file 3. Top 50 up- and down-regulated probes in spleen and head kidney. Differentially top 5o regulated probes are marked in bold. [file 13567_2019_649_MOESM3_ESM.xlsx]

## Sheet: Feuil4
SPLEEN				HEAD KIDNEY
GENE NAME	Ratio	LogFold		GENE NAME	Ratio	LogFold
mRNA for secretory form of Ig heavy chain	23.2671589685206	4.54022315641472		mRNA for secretory form of Ig heavy chain	18.3508186622083	4.19777252054782
sIgM	23.2295287609763	4.53788798252102		sIgM	18.0762865662784	4.17602642846674
~ immunoglobulin light chain {O. mykiss}	22.1304184983148	4.46795882843634		~ immunoglobulin light chain {O. mykiss}	17.61846874356	4.13901663707589
complement component 6 (c6)	21.7547232256524	4.44325675720278		immunoglobulin mu heavy chain secretory form mRNA	17.4276440008874	4.12330564323931
~ IgM heavy chain membrane bound form {O. mykiss}	21.3718276025602	4.41763837960058		IgM heavy chain mRNA	17.1779352853735	4.1024847359876
annexin A1a mRNA	21.2293648051528	4.40798930050816		HSP90BA mRNA for heat shock 90kDa protein 1 beta isoform a	16.6008488117756	4.05318510424463
IgM heavy chain mRNA	21.1156007491248	4.40023738798699		immunoglobulin mu heavy chain secretory form mRNA	16.4029000971227	4.0358790064286
~ immunoglobulin light chain precursor {Salmo salar}	21.0463230393206	4.39549629985123		complement component 6 (c6), mRNA	16.3302789568124	4.02947753037806
immunoglobulin mu heavy chain secretory form mRNA	20.9316758203147	4.38761591536167		(Q8JFN5) Invariant chain S25-7 (MHC class II invariant chain-like protein 1)	16.2741727347109	4.02451230360153
~ immunoglobulin light chain {Salmo salar}	20.8451651069995	4.38164089414357		mRNA for Ig-light chain	16.0455714347139	4.00410326446021
~ immunoglobulin light chain precursor {Salmo salar}	20.7269689076489	4.37343724840004		beta-actin mRNA	15.979752433554	3.9981731523616
omyk-evo-512-223 H-2 class II histocompatibility antigen, A-B alpha chain precursor putative mRNA	20.5569536863612	4.36155458377705		(Q9W6K6) Heat shock protein hsp90 beta	15.795660114422	3.98145632471689
Cathepsin B	20.3186458447854	4.3447323504368		~ (Q6PH75) Cathepsin B	15.7470959840675	3.97701389202842
Cathepsin Z precursor putative mRNA	20.2166765801839	4.33747394695694		(Q6H964) complement C6	15.7452036413425	3.9768405116465
beta-actin mRNA	20.1213114798311	4.33065243600427		omyk-evn-508-231 Nascent polypeptide-associated complex subunit alpha putative mRNA	15.4309719402489	3.94775702971993
Cathepsin S	20.0789408201658	4.32761126289134		prepro-cathepsin C mRNA	15.4088980872749	3.94569179120701
HSP90BA mRNA for heat shock 90kDa protein 1 beta isoform a	19.7757695902984	4.30566193433906		~ (Q6JZZ4) Cathepsin S	15.3905513760272	3.94397301292196
MHC class II invariant chain-like protein 2 (Onmy-Iclp-2) mRNA	19.7325431429597	4.30250499840427		B32 VHSV-induced protein mRNA	15.3904203466145	3.94396073030232
~ (Q64HY0) Prepro-cathepsin C	19.4574739672037	4.28225252178258		omyk-evo-514-075 Nascent polypeptide-associated complex subunit alpha putative mRNA	15.2365316196567	3.92946262602556
~ interferon-inducible protein Gig2 {Danio rerio}	19.2696780996871	4.26826056647616		heat shock 90kDa protein 1 beta isoform a (hsp90ba), mRNA	15.1194103936879	3.91832997527386
HSP90BB mRNA for heat shock 90kDa protein 1 beta isoform b, complete cds	18.9954096551382	4.24757892039719		~ (Q64HY0) Prepro-cathepsin C	15.1180633565779	3.91820143518642
mRNA for Ig-light chain	18.9285588257636	4.24249266683371		GRP78 mRNA for glucose-regulated protein 78kDa	15.0253808134641	3.9093296509309
cathepsin D (LOC100136761), mRNA	18.8627712290166	4.23746974039446		cathepsin S-like mRNA	14.854167112534	3.89279580902712
B32 VHSV-induced protein mRNA	18.5114893775824	4.21034906957776		cathepsin D (LOC100136761), mRNA	14.7181834086911	3.87952771268165
omyk-evo-507-240 Beta-2-microglobulin precursor putative mRNA	18.4362448917328	4.20447293136202		(P08108) Heat shock cognate 70 kDa protein (HSP70)	14.4931621957306	3.85730049905568
Heat shock protein hsp90 beta	18.3272841109498	4.19592110608072		omyk-evo-512-223 H-2 class II histocompatibility antigen, A-B alpha chain precursor putative mRNA	14.3626820989079	3.84425327924881
( Jb-7) beta-2 microglobulin (B2m) mRNA	18.1885511925581	4.1849587247071		omyk-evn-504-121 Cathepsin Z precursor putative mRNA	14.2948217119095	3.83742072136578
procathepsin L (LOC100135965), mRNA	18.1474021000128	4.18169112819449		IgM heavy chain membrane bound form {O. mykiss}	14.0955090878141	3.81716367958544
(Q64HX9) Cathepsin Y	18.1280645756643	4.18015300032572		~ (Q28IY1) Basic transcription facr 3	14.0876577722593	3.81635986258612
low molecular mass protein 2 (LMP2) mRNA	17.8845785856281	4.16064421939399		(Q64HX9) Cathepsin Y	13.9907347225743	3.80639982242087
omyk-evn-508-231 Nascent polypeptide-associated complex subunit alpha putative mRNA	17.8671077646376	4.15923421212537		MHC class I heavy chain precursor (Onmy-UBA) mRNA	13.7631236226188	3.78273603029379
( Jb-8) beta-2 microglobulin (B2m) mRNA	17.8397026413874	4.15701966298353		annexin A1a mRNA	13.5516395349481	3.76039550040365
( Jb-3) beta-2 microglobulin (B2m) mRNA	17.6669347825327	4.14297984854931		( Jb-7) beta-2 microglobulin (B2m) mRNA	13.4159055067398	3.74587252749514
prepro-cathepsin C mRNA	17.5927509606398	4.13690918809849		MHC class II invariant chain-like protein 2 (Onmy-Iclp-2) mRNA	13.1602136146522	3.71811100176433
GRP78 mRNA for glucose-regulated protein 78kDa, partial cds	17.2444945422456	4.10806393710551		( Jb-8) beta-2 microglobulin (B2m) mRNA	13.081042758273	3.7094056450679
heat shock 90kDa protein 1 beta isoform a (hsp90ba), mRNA	17.099912692696	4.09591705402566		( Jb-9) beta-2 microglobulin (B2m) mRNA	13.0682840403811	3.70799781222898
cathepsin L mRNA	16.9724367579091	4.08512180450433		( Jb-3) beta-2 microglobulin (B2m) mRNA	13.011741305354	3.70174213953298
major histocompatibility complex-1 MHC1 precusor (UCA-C32) mRNA	16.7995329515035	4.07034921968211		~ pre-B-cell leukemia transcription facr interacting protein 1 {Danio rerio}	12.9701973587822	3.69712852716549
cystatin B (LOC100136235), mRNA	16.790051077528	4.0695347140357		( Jb-11) beta-2 microglobulin (B2m) mRNA	12.9585978445045	3.69583771803146
~ (Q9MX26) MHC class II alpha precursor	16.73424998202	4.06473198672637		mRNA for 94 kD glucose-regulated protein (grp94 gene)	12.8997144156333	3.68926722133354
( Jb-9) beta-2 microglobulin (B2m) mRNA	16.6884126929848	4.06077483515638		(Q64HX9) Cathepsin Y	12.8937730666397	3.68860259194702
mRNA for galectin like protein	16.6354129523472	4.05618577456825		OSU natural killer cell enhancement factor (Nkef) mRNA	12.7523998810754	3.6726968690868
~ (Q28IY1) Basic transcription facr 3	16.4737779316585	4.04209954116294		alpha tubulin mRNA	12.7147484507174	3.66843101483969
( Jb-11) beta-2 microglobulin (B2m) mRNA	16.2033450021121	4.01821976724455		CK7A	12.6884776517072	3.66544708163289
mRNA for chitinase	16.1190066210421	4.01069093136763		procathepsin L (LOC100135965), mRNA	12.6758655243089	3.66401235454172
~ (Q91YT3) Macrophage galactase N-acetyl-galactasamine specific lectin 1	16.1021142265905	4.00917822322491		mRNA for beta thymosin	12.6204680448463	3.65769351023615
~ (Q6PH75) Cathepsin B	16.0259378948887	4.00233688584745		interferon inducible protein (iip), mRNA	12.5953213659334	3.65481602737028
vascular cell adhesion molecule-like protein (VCAM) mRNA	15.1548503643859	3.92170770223071		omyk-evn-502-137 Nascent polypeptide-associated complex subunit alpha putative mRNA	12.5827673003131	3.65337734074443
OSU natural killer cell enhancement factor (Nkef) mRNA	14.834416940024	3.89087631835085		major histocompatibility complex-1 MHC1 precusor (UCA-C32) mRNA	12.5571999344327	3.65044289581563
~ (Q5XVR7) Perforin (Fragment)	14.2820805098859	3.83613425091144		mRNA for ubiquitin	12.5284291982262	3.6471336372415
~ (Q4QZ18) Complement facr H1 protein	0.163109621387966	-2.61608620971492		Omy_102420 Cathepsin K precursor	0.127416452525481	-2.97237651867138
~ (Q70V42) Small inducible cytokine B14	0.162735106353596	-2.61940258205271		NK2 homeobox 1b (nkx2.1b), mRNA	0.126889755949515	-2.97835249251202
~ (Q4VYC3) Nodulation Signaling Pathway 1 protein homologue 2	0.16211057809741	-2.62494986170768		Omy_106313 Wilms tumor 1 associated protein-like (LOC100196682)	0.125973609556944	-2.9888065623453
~ (Q2KTP7) LacI-family transcriptional regulation	0.161967556995455	-2.6262232326981		hyperpolarization-activated cyclic nucleotide-gate cation channel 2 variant 1 (HCN2) mRNA	0.125855989422714	-2.99015421962935
Omy_102420 Cathepsin K precursor	0.161582503034665	-2.62965711060816		interferon gamma-1 gene	0.125306939406457	-2.99646178262134
putative interleukin 20 precursor (il-20), mRNA	0.16062081449695	-2.63826923425038		inhibitor of differentiation 1C (ID1C) gene	0.124272464198503	-3.00842142975264
inhibitor of differentiation 1C (ID1C) gene	0.16032266207793	-2.64094972581032		Omy_111681 NK2 homeobox 1b (nkx2.1b)	0.12276381118445	-3.02604275501988
NK2 homeobox 1b (nkx2.1b), mRNA	0.159838273205287	-2.64531519255297		~ (Q70V42) Small inducible cytokine B14	0.122072537514669	-3.03418941911315
hyperpolarization-activated cyclic nucleotide-gate cation channel 2 variant 2 (HCN2) mRNA	0.159301678627529	-2.65016662567102		~ (Q70V42) Small inducible cytokine B14	0.121068656542712	-3.04610268074915
~ (Q23ZM8) Viral A-type inclusion protein repeat containing protein	0.158707272630616	-2.65555985488237		~ (Q88QE8) Sigma-54 dependent transcriptional regulation	0.120974940957703	-3.04721985978548
~ (Q5P605) Transcriptional regular GntR family	0.158287518309686	-2.65938059798888		CXC chemokine d variant 1 (CXCd1)	0.120714946819001	-3.05032377449786
~ (Q90XH2) Transcription facr Meis1.1 (Myeloid ecotropic viral integration 1)	0.15770748143622	-2.66467699357368		~ (Q6PI45) ~ immunoglobulin (CD79A) binding protein 1	0.120533128790588	-3.0524983660832
db-1 gene for defensin beta 1	0.157499752322612	-2.66657853499367		~ stabilin-1 {Danio rerio}	0.120235869841597	-3.05606073691919
~ POU domain class 5 transcription facr 1 {Danio rerio}	0.157283062720668	-2.66856477470293		(Q64JE6) Liver-expressed antimicrobial peptide 2 isoform A precursor	0.120215296471098	-3.05630761531966
~ complement C3 {O. mykiss}	0.156982522796089	-2.67132414519045		(Q9JKK5) RNA polymerase I transcription termination facr 1 (Ttf1 protein)	0.119831974996103	-3.06091517830271
MHC class I antigen (Onmy-UBA) gene	0.156753650291888	-2.67342905570894		genes, MHC class I b region	0.119532567853892	-3.06452434630572
IL-1b gene for interleukin-1 beta	0.156408312908233	-2.67661090274867		complement C3 {O. mykiss}	0.11952759325943	-3.06458438828619
genes, MHC class I b region, complete cds	0.156285513826619	-2.67774403439395		Omy_127760 Zinc finger protein 503 (zn503)	0.119381463341317	-3.06634925176584
~ (Q6JZZ4) Cathepsin S	0.156032746025389	-2.68007926085893		~ CD33 antigen {Danio rerio}	0.11831874925372	-3.07924938797156
CK8A	0.155886159080448	-2.68143525609123		(Q7YRJ7) Transcription facr SOX-9	0.117406192109864	-3.09041959537796
~ (Q3W491) Putative TetR-family transcriptional regular	0.155771734537474	-2.68249462106483		~ copper chaperone isoform 2 {Danio rerio}	0.117158254765169	-3.09346948734261
IL-20 gene for putative interleukin 20	0.155644468050821	-2.68367379374667		~ (Q70PK1) Interleukin 18	0.116604694161343	-3.10030222652928
MHC class I antigen (Onmy-UBA) mRNA	0.155576774303361	-2.68430139509265		~ (Q90XH2) Transcription facr Meis1.1 (Myeloid ecotropic viral integration 1)	0.115299172250782	-3.11654593917417
~ (Q88QE8) Sigma-54 dependent transcriptional regular	0.155257682211807	-2.68726343955159		~ (Q2KTP7) LacI-family transcriptional regulation	0.114743478640516	-3.12351593340811
c-x-c chemokine receptor type 3A (cxcr3a)	0.154930466964601	-2.69030721792164		~ potassium channel tetramerisation domain containing 7 {Danio rerio}	0.114504408554044	-3.12652495004447
hyperpolarization-activated cyclic nucleotide-gate cation channel 2 variant 1 (HCN2) mRNA	0.154403331620215	-2.6952242123584		MHC class I antigen (Onmy-UBA) mRNA	0.113846181641829	-3.13484219005119
corticotropin-releasing factor isoform 2 precursor (crf)	0.154026719899543	-2.69874744966368		~ (Q9DF41) BHLH-WRPW transcription facr (Hairy-related 9)	0.112898013389353	-3.14690799494603
(Q70I20) Interleukin 17 isoform D	0.153653329011199	-2.70224907057985		~ (Q9TUS3) C-C chemokine receptor 5 (Fragment)	0.112775301146179	-3.14847695636706
~ copper chaperone isoform 2 {Danio rerio}	0.152623184715006	-2.71195395884411		liver-expressed antimicrobial peptide 2 isoform A precursor (LEAP2A)	0.11267022226852	-3.14982182038904
~ (Q9TUS3) C-C chemokine receptor 5 (Fragment)	0.152564435184093	-2.71250940508388		(Q46YX6) Nodulation ABC transporter NodI	0.112611958339556	-3.1505680585782
~ (Q9DF41) BHLH-WRPW transcription facr (Hairy-related 9)	0.15222632541911	-2.71571022049142		MHC class I antigen (Onmy-UBA) gene	0.112469282422632	-3.15239706809204
~ (Q3EH58) Transcriptional regular	0.151847482499316	-2.7193051048269		~ Serologically defined breast cancer antigen 84 isoform 2 {Danio rerio}	0.112111991492047	-3.15698749791379
Omy_106313 Wilms tumor 1 associated protein-like (LOC100196682)	0.151262289408721	-2.72487573498766		~ complement C3 {O. mykiss}	0.111951135633629	-3.15905893190726
~ (Q70V42) Small inducible cytokine B14	0.151226622911834	-2.72521595161266		~ (Q6JZZ4) Cathepsin S	0.111620654603453	-3.16332408262328
~ potassium channel tetramerisation domain containing 7 {Danio rerio}	0.150426543351099	-2.73286893623457		complement C3 {O. mykiss}	0.11011379653174	-3.18293285449608
Omy_111383 V-mos Moloney murine sarcoma viral oncogene-like protein (LOC100136724)	0.149545646962944	-2.7413421783878		latent transforming growth factor binding protein mRNA	0.110065658541891	-3.18356368937862
complement C3 {O. mykiss}	0.1484162085453	-2.75227943749068		c-x-c chemokine receptor type 3A (cxcr3a)	0.109773072780186	-3.18740388872967
partial nIL-1F gene for novel IL-1 cytokine family member	0.148408623242244	-2.75235317309453		~ (Q3EH58) Transcriptional regular	0.107758967313438	-3.21412016468832
(Q9YGE8) Complement facr Bf-2 (Fragment)	0.148381290424634	-2.75261890261373		~ (Q8WTD3) Antimicrobial peptide attacin AttA	0.107603652000298	-3.21620105199924
~ complement C3 {O. mykiss}	0.147000985196366	-2.76610227089274		(Q8RUJ6) WRKY transcription facr 64-like protein	0.107316313715566	-3.22005869048388
(Q9JKK5) RNA polymerase I transcription termination facr 1 (Ttf1 protein)	0.146031721262767	-2.77564630703107		~ complement C3 {O. mykiss}	0.106942270027312	-3.22509588911461
mRNA for defensin beta 2 (defb2 gene)	0.145184409202878	-2.78404155872556		CK11	0.10649568130768	-3.23113316849564
caudal-type homeobox protein 1 (Cdx1) mRNA	0.144974521818101	-2.78612871517399		(Q58A08) Transcription facr Nkx2.1b	0.105995318287722	-3.23792755115785
CK11	0.143942967089896	-2.79643079290784		partial nIL-1F gene for novel IL-1 cytokine family member	0.105767116208115	-3.24103694246038
db-2 gene for defensin beta 2	0.143693507291999	-2.79893321896026		Omy_102457 Heat shock protein 70a (hsp70a)/ MHC class I antigen (Onmy-LAA) gene	0.105243578867837	-3.24819588077025
complement C3 {O. mykiss}	0.14285150128338	-2.80741189667604		complement C3 {O. mykiss}	0.10427618590081	-3.26151837524244
(Q58A08) Transcription facr Nkx2.1b	0.142527552494242	-2.81068725628037		~ complement C3 {O. mykiss}	0.104123872064287	-3.26362722739809
(Q8RUJ6) WRKY transcription facr 64-like protein	0.140739858023762	-2.8288971321272		(Q9YGE8) Complement facr Bf-2 (Fragment)	0.10371688667012	-3.26927728914648
~ complement C3 {O. mykiss}	0.138623383330733	-2.85075745956321		IL-1b gene for interleukin-1 beta	0.103633703320691	-3.27043482828972
~ (Q8WTD3) Antimicrobial peptide attacin AttA	0.134903608561779	-2.88999915516639		~ (Q8HX49) MHC class I	0.103516609599404	-3.27206582316133
